# Supplementary material for: Protective Effect of Mycosporine-like Amino Acids Isolated from an Antarctic Diatom on UVB-Induced Skin Damage
Source: Int J Mol Sci. 2023 Oct 10;24(20):15055. doi: 10.3390/ijms242015055 (PMC10606268; doi:10.3390/ijms242015055)
Supplement: Supplementary file 1 [file ijms-24-15055-s001.zip]

Archive with 15 entries (15 files):
- ABTS.spv
- COX-2.spv
- DPPH.spv
- ERK.spv
- Hyp.spv
- IL-1a┬.spv
- JNK.spv
- MDA.spv
- MMP-1.spv
- MMP-9.spv
- NF-a╩B.spv
- p38.spv
- ROS.spv
- Table S1.pdf
- TNF-a┴.spv
